# Supplementary material for: Aqueous Solutions of Oil-Soluble Polyglycerol Esters: Structuring and Emulsifying Abilities
Source: Molecules. 2025 Nov 22;30(23):4507. doi: 10.3390/molecules30234507 (PMC12693093; doi:10.3390/molecules30234507)
Supplement: Supplementary file 1 [file molecules-30-04507-s001.zip]

Archive with 1 entries (1 files):
- molecules-3989376-supplementary.pdf
